# Supplementary material for: Akkermansia muciniphila ameliorates fatty liver through microbiota-derived α-ketoisovaleric acid metabolism and hepatic PI3K/Akt signaling
Source: iScience. 2025 Apr 16;28(5):112458. doi: 10.1016/j.isci.2025.112458 (PMC12059670; doi:10.1016/j.isci.2025.112458)
Supplement: Table S1. Clinical details [file mmc2.xlsx]

## Sheet: Sheet1
Supplementary table providing clinical and demographic details
Volunteers	age	sex/gender	ancestry	race	ethnicity	serum total cholesterol (mmol/L)	serum triglycerides (mmol/L)
1	27	male	Han Chinese	Asian	Han Chinese	6.1	2.4
2	34	male	Han Chinese	Asian	Han Chinese	7.4	2.7
3	29	male	Han Chinese	Asian	Han Chinese	6.5	2.5
