# Supplementary material for: Akkermansia muciniphila ameliorates fatty liver through microbiota-derived α-ketoisovaleric acid metabolism and hepatic PI3K/Akt signaling
Source: iScience. 2025 Apr 16;28(5):112458. doi: 10.1016/j.isci.2025.112458 (PMC12059670; doi:10.1016/j.isci.2025.112458)
Supplement: Table S2. Primer sequence of RT-qPCR [file mmc3.xlsx]

## Sheet: Sheet1
Table S2. Primer sequence of RT-qPCR
Gene	Forward	Reverse
β-actin	CCACAGCTGAGAGGGAAA	AAGGAAGGCTGGAAAAGAGC
TNF-α	AGCCCCCAGTCTGTATCCTT	CATTCGAGGCTCCAGTGAAT
IL-1β	GGGCCTCAAAGGAAAGAATC	TACCAGTTGGGGAACTCTGC
ACC1	GATGAACCATCTCCGTTGGC	CCCAATTAT GAATCGGGAGTGC
CD36	TTGTACCTATACTGTGGCTAAATGAGA	CTTGTGTTTGAACATTTCTGCTT
CTP1α	AGGACCCTGAGGCATCTATT	ATGACCTCCTGGCATTCTCC
FASN	TACAGGAGTTCTGGGCCAAC	GACCGCTTGGGTAATCCATA
SCD1	TCTTCCTTATCATTGCCAACACCA	GCGTTGAGCACCAGAGTGTATCG
SREBP-1c	CAGGCTGAGAAAGGATGCTC	TCAGTGCCAGGTTAGAAGCA
PPARγ	GATGGAAGACCACTCGCATT	AACCATTGGGTCAGCTCTTG
